# Supplementary material for: An unconventional uptake rate objective function approach enhances applicability of genome-scale models for mammalian cells
Source: NPJ Syst Biol Appl. 2019 Jul 23;5:25. doi: 10.1038/s41540-019-0103-6 (PMC6650483; doi:10.1038/s41540-019-0103-6)
Supplement: Supplementary file 2 — Supplementary Data. [file 41540_2019_103_MOESM2_ESM.xlsx]

## Sheet: Media blend cell behavior
								* Arbitary units to protect propriatary media compositions

## Sheet: Essential AA uptake predictions
Cases from literature
uptake rates
unit: [mmol/gDW/hr]	HP		LP		HP+NaBu		LP+NaBu		Early Exp		Late Exp		Cold1		Cold2
	Experiment	Prediction	Experiment	Prediction	Experiment	Prediction	Experiment	Prediction	Experiment	Prediction	Experiment	Prediction	Experiment	Prediction	Experiment	Prediction
Arg	0.0110332	0.00991952	0.0144649	0.00666697	0.0115498	0.0123521	0.0173801	0.00918359	0.02013	0.00808976	0.00664	0.00398994	0.00877306	0.00829294	0.0234433	0.00771859
Cys	0.00521978	0.00363182	0.00521978	0.00253744	0.00521978	0.0044503	0.00521978	0.0033842	0.00539	0.00301616	0.00227	0.0016367	0.00521978	0.00308453	0.00521978	0.00289128
His	0.00645757	0.00406181	0.00324723	0.00279444	0.00372694	0.00500966	0.00597786	0.00377505	0.00407	0.00334884	0.00214	0.00175132	0.00376378	0.00342801	0.00704975	0.00320421
Ile	0.0118081	0.00888423	0.0126568	0.00598411	0.0123247	0.0110532	0.0130627	0.00822804	0.01055	0.00725273	0.00458	0.00359715	0.0102741	0.0074339	0.0200871	0.00692178
Leu	0.0201845	0.0177065	0.022583	0.0120782	0.0195203	0.0219158	0.0240221	0.016433	0.01567	0.0145402	0.00797	0.00744572	0.0157867	0.0148918	0.02444	0.0138979
Lys	0.012583	0.0162765	0.0209594	0.0111704	0.0153506	0.0200953	0.0158672	0.0151212	0.01403	0.013404	0.00714	0.00696786	0.00980486	0.013723	0.0170113	0.0128213
Met	0.00479705	0.00424182	0.00453875	0.00285108	0.00490775	0.00528194	0.00649446	0.00392715	0.00632	0.00345944	0.00261	0.00170641	0.00477614	0.00354632	0.006911	0.00330073
Phe	0.00645757	0.00774623	0.00793358	0.00528673	0.00498155	0.00958566	0.00723247	0.00718973	0.00592	0.00636261	0.0034	0.00326242	0.00520234	0.00651625	0.0091411	0.00608194
Pro	0.0116236	0.00984334	0.0095572	0.00691835	0.0136162	0.0120309	0.021107	0.00918152	0.00847	0.00819785	0.00536	0.00451091	0.00790716	0.00838057	0.0120224	0.00786406
Thr	0.0153137	0.0113147	0.0375646	0.00795094	0.00546125	0.0138304	0.01631	0.0105536	0.01058	0.00942238	0.00591	0.00518236	0.00848723	0.0096325	0.0195394	0.00903852
Trp	0.00317343	0.00131283	0.00357934	0.000981251	0.00321033	0.00156082	0.00346863	0.00123781	0.0032	0.0011263	0.0032	0.000708341	0.0019854	0.00114701	0.004109	0.00108846
Val	0.0150923	0.0140213	0.0153506	0.00977167	0.0123247	0.0171996	0.0172694	0.0130598	0.01246	0.0116306	0.00684	0.00627396	0.0122478	0.0118961	0.0215996	0.0111457
Cases from Experiments
uptake rates
unit: [mmol/gDW/hr]	100% Media A		75% A / 25% B		50% A / 25% B		25% A / 75% B		100% Media B
	Experiment	Prediction	Experiment	Prediction	Experiment	Prediction	Experiment	Prediction	Experiment	Prediction
Val	0.0167212	0.0149526	0.0133122	0.0132839	0.0150303	0.0129984	0.0172794	0.0136102	0.0157118	0.0106328
Leu	0.0207799	0.0189419	0.0161012	0.0167298	0.0187443	0.0163517	0.0208995	0.0171619	0.0187175	0.0132186
Ile	0.012584	0.00952139	0.0095582	0.00838096	0.0112337	0.00818613	0.0124067	0.00860363	0.0111367	0.00657177
Pro	0.0089428	0.0104837	0.00713845	0.00933575	0.00923385	0.00913925	0.00926581	0.00956033	0.00912703	0.00751104
Met	0.00789632	0.00454749	0.0071315	0.00400048	0.00753217	0.00390705	0.00925678	0.00410726	0.00870996	0.00313289
Thr	0.0106702	0.0120514	0.0081057	0.010731	0.00958695	0.010505	0.0105213	0.0109892	0.0102739	0.00863254
Phe	0.00817568	0.00828605	0.00680754	0.00731942	0.00749763	0.00715419	0.00883628	0.00750826	0.00803453	0.0057851
Lys	0.0158415	0.0173966	0.012459	0.0153904	0.0139416	0.0150474	0.016172	0.0157825	0.0149481	0.0122051

## Sheet: Essential AA levels predictions
	*All concentrations were normalized and reported in arbitary units due to proprietary media composition
100% Media A / 0% Media B
	Experiment										Prediction (no correction)										Prediction (with correction)
	Time(hour)	Phe	Thr	Val	Met	Ile	Leu	Lys	Pro		Time(hour)	Phe	Thr	Val	Met	Ile	Leu	Lys	Pro		Time(hour)	Phe	Thr	Val	Met	Ile	Leu	Lys	Pro
	0	0.437754	0.891982	1.17881	0.486039	0.973789	1.54164	0.717723	1.77227		0	0.437754	0.891982	1.17881	0.486039	0.973789	1.54164	0.717723	1.77227		0	0.437754	0.891982	1.17881	0.486039	0.973789	1.54164	0.717723	1.77227
	18	0.430555	0.890927	1.15849	0.476502	0.950158	1.50783	0.69572	1.78555		18	0.433969	0.886624	1.17211	0.483934	0.965336	1.53298	0.709816	1.76761		18	0.433969	0.886624	1.17211	0.483934	0.965336	1.53298	0.709816	1.76761
	42	0.418499	0.873844	1.13255	0.465547	0.931053	1.47421	0.666121	1.77166		42	0.420569	0.867782	1.1485	0.476456	0.935266	1.50233	0.681859	1.75122		42	0.417156	0.872084	1.13489	0.469024	0.920088	1.47718	0.667762	1.76916
	69.5	0.391474	0.844443	1.08344	0.43949	0.896594	1.41554	0.615165	1.76406		69.5	0.381827	0.813231	1.08017	0.454848	0.848403	1.41371	0.601004	1.70378		69.5	0.379756	0.819293	1.06422	0.44394	0.84419	1.3856	0.585267	1.72421
	94	0.329172	0.75861	0.951142	0.378583	0.794109	1.25015	0.499276	1.67465		94	0.341273	0.754899	1.00757	0.432467	0.758895	1.32099	0.516037	1.65304		94	0.35092	0.78611	1.01083	0.417109	0.807086	1.32282	0.530198	1.71332
	121	0.262798	0.659278	0.799229	0.310308	0.680145	1.05764	0.381713	1.56835		121	0.276407	0.66101	0.890916	0.39678	0.616398	1.17269	0.379973	1.57137		121	0.264306	0.664722	0.83449	0.342897	0.651612	1.10185	0.363212	1.59298
	144	0.251177	0.644306	0.773125	0.295066	0.660258	1.02663	0.358379	1.56138		144	0.26653	0.641838	0.868842	0.392283	0.600302	1.15025	0.357936	1.55466		144	0.252921	0.640106	0.777155	0.30581	0.66405	1.03519	0.359676	1.55164
75% Media A / 25% Media B
	Experiment										Prediction (no correction)										Prediction (with correction)
	Time(hour)	Phe	Thr	Val	Met	Ile	Leu	Lys	Pro		Time(hour)	Phe	Thr	Val	Met	Ile	Leu	Lys	Pro		Time(hour)	Phe	Thr	Val	Met	Ile	Leu	Lys	Pro
	0	0.439678	0.820709	1.10198	0.452356	0.912205	1.4503	0.69092	1.50212		0	0.439678	0.820709	1.10198	0.452356	0.912205	1.4503	0.69092	1.50212		0	0.439678	0.820709	1.10198	0.452356	0.912205	1.4503	0.69092	1.50212
	18	0.437065	0.823607	1.09647	0.451362	0.902633	1.4355	0.681262	1.54625		18	0.434208	0.813027	1.09235	0.449301	0.899916	1.43779	0.679509	1.49544		18	0.434208	0.813027	1.09235	0.449301	0.899916	1.43779	0.679509	1.49544
	42	0.42098	0.836316	1.08803	0.417733	0.897349	1.45694	NaN	1.54536		42	0.424412	0.7991	1.07496	0.443863	0.878107	1.41539	0.659029	1.48332		42	0.427269	0.80968	1.07908	0.445924	0.880823	1.4131	0.660782	1.53413
	69.5	0.401208	0.776675	1.02297	0.415724	0.856647	1.35395	0.589174	1.528		69.5	0.40461	0.77084	1.0397	0.432891	0.834144	1.37011	0.617601	1.45874		69.5	0.401178	0.808056	1.05278	0.406761	0.853386	1.41165	NaN	1.52078
	94	0.340305	0.6961	0.902198	0.356163	0.758017	1.19693	0.504265	1.43978		94	0.359391	0.706841	0.959664	0.407735	0.733141	1.26669	0.523142	1.40308		94	0.355989	0.712677	0.942939	0.390568	0.755643	1.25053	0.494715	1.47234
	121	NaN	NaN	NaN	NaN	NaN	NaN	NaN	NaN		121	0.291493	0.609396	0.838294	0.370221	0.583029	1.11144	0.380943	1.31832		121	0.272407	0.598654	0.780828	0.318649	0.607906	1.04168	0.362066	1.35502
	144	0.227239	0.549013	0.659373	0.232041	0.582301	0.898003	0.289133	1.3085		144	0.23143	0.521182	0.72915	0.337422	0.452551	0.974155	0.254608	1.24157		144	NaN	NaN	NaN	NaN	NaN	NaN	NaN	NaN	Correction unavailable due to missing measurement data points
50% Media A / 50% Media B
	Experiment										Prediction (no correction)										Prediction (with correction)
	Time(hour)	Phe	Thr	Val	Met	Ile	Leu	Lys	Pro		Time(hour)	Phe	Thr	Val	Met	Ile	Leu	Lys	Pro		Time(hour)	Phe	Thr	Val	Met	Ile	Leu	Lys	Pro
	0	0.436688	0.741923	1.01784	0.417303	0.846986	1.35677	0.66544	1.2345		0	0.436688	0.741923	1.01784	0.417303	0.846986	1.35677	0.66544	1.2345		0	0.436688	0.741923	1.01784	0.417303	0.846986	1.35677	0.66544	1.2345
	18	0.434091	0.754789	1.02263	0.419029	0.846986	1.35563	0.658742	1.30661		18	0.4305	0.733251	1.00696	0.413844	0.833063	1.34262	0.652536	1.22696		18	0.4305	0.733251	1.00696	0.413844	0.833063	1.34262	0.652536	1.22696
	42	0.410089	0.723099	0.969791	0.395136	0.805608	1.28945	0.615918	1.25815		42	0.425162	0.725464	0.99731	0.410919	0.821408	1.33042	0.641323	1.22018		42	0.428753	0.747002	1.01298	0.416104	0.835331	1.34342	0.647528	1.29984
	69.5	0.386259	0.693184	0.924666	0.37109	0.77292	1.23417	0.563024	1.24153		69.5	0.403024	0.694132	0.958126	0.398603	0.771957	1.27978	0.595078	1.19293		69.5	0.387951	0.691767	0.930608	0.38282	0.756157	1.23882	0.569673	1.2309
	94	0.341371	0.636232	0.836758	0.325882	0.708064	1.12382	0.486333	1.19242		94	0.360606	0.634055	0.88301	0.375013	0.677259	1.18277	0.506458	1.14068		94	0.343842	0.633107	0.84955	0.3475	0.678221	1.13716	0.474404	1.18927
	121	0.255528	0.52181	0.661622	0.239917	0.576126	0.903365	0.332179	1.07521		121	0.307702	0.55754	0.787923	0.345896	0.560973	1.06182	0.395503	1.07412		121	0.288467	0.559717	0.74167	0.296765	0.591778	1.00288	0.375377	1.12586
	144	0.199005	0.443359	0.537674	0.179997	0.482465	0.747298	0.227481	1.00181		144	0.263119	0.491394	0.706318	0.321679	0.46489	0.959942	0.301548	1.01657		144	0.210945	0.455664	0.580018	0.215699	0.480043	0.801485	0.238224	1.01766
25% Media A / 75% Media B
	Experiment										Prediction (no correction)										Prediction (with correction)
	Time(hour)	Phe	Thr	Val	Met	Ile	Leu	Lys	Pro		Time(hour)	Phe	Thr	Val	Met	Ile	Leu	Lys	Pro		Time(hour)	Phe	Thr	Val	Met	Ile	Leu	Lys	Pro
	0	0.440487	0.671264	0.950062	0.388058	0.794064	1.27995	0.642402	0.978607		0	0.440487	0.671264	0.950062	0.388058	0.794064	1.27995	0.642402	0.978607		0	0.440487	0.671264	0.950062	0.388058	0.794064	1.27995	0.642402	0.978607
	18	0.430324	0.681143	0.946434	0.385939	0.786692	1.26805	0.627923	1.06136		18	0.434829	0.663324	0.940108	0.384897	0.781348	1.26701	0.630602	0.971702		18	0.434829	0.663324	0.940108	0.384897	0.781348	1.26701	0.630602	0.971702
	42	0.430262	0.690445	0.946822	0.382831	0.789572	1.27249	0.620573	1.07935		42	0.424757	0.649008	0.922226	0.379305	0.758919	1.24398	0.609545	0.95925		42	0.420252	0.666827	0.928553	0.380347	0.764263	1.24501	0.606866	1.04891
	69.5	0.382135	0.623814	0.849328	0.334905	0.716503	1.14933	0.536189	1.00065		69.5	0.401504	0.615951	0.88094	0.366397	0.707147	1.1908	0.560931	0.930498		69.5	0.407009	0.657388	0.905535	0.369923	0.7378	1.21931	0.571959	1.0506
	94	0.343812	0.578134	0.777259	0.29531	0.665224	1.06343	0.46959	0.970641		94	0.355269	0.550399	0.799003	0.340697	0.604006	1.08506	0.464318	0.873484		94	0.3359	0.558262	0.767392	0.309206	0.613361	1.04359	0.439576	0.943639
	121	0.258926	0.464342	0.607613	0.210063	0.537214	0.84915	0.314547	0.860789		121	0.333666	0.516902	0.758184	0.329241	0.559111	1.03573	0.418402	0.844332		121	0.32221	0.544637	0.73644	0.283853	0.620329	1.0141	0.423673	0.941489
	144	0.180424	0.354388	0.438932	0.128932	0.408661	0.63537	0.172559	0.742327		144	0.254769	0.40409	0.617523	0.285569	0.3842	0.855322	0.253281	0.746207		144	0.180029	0.35153	0.466952	0.166391	0.362303	0.668738	0.149426	0.762664
0% Media A / 100% Media B
	Experiment										Prediction (no correction)										Prediction (with correction)
	Time(hour)	Phe	Thr	Val	Met	Ile	Leu	Lys	Pro		Time(hour)	Phe	Thr	Val	Met	Ile	Leu	Lys	Pro		Time(hour)	Phe	Thr	Val	Met	Ile	Leu	Lys	Pro
	0	0.439942	0.593727	0.868403	0.353131	0.73125	1.18982	0.615791	0.714862		0	0.439942	0.593727	0.868403	0.353131	0.73125	1.18982	0.615791	0.714862		0	0.439942	0.593727	0.868403	0.353131	0.73125	1.18982	0.615791	0.714862
	18	0.424746	0.608939	0.866243	0.349551	0.724557	1.17357	0.600451	0.810911		18	0.432974	0.583981	0.856172	0.349232	0.715551	1.17388	0.601266	0.706386		18	0.432974	0.583981	0.856172	0.349232	0.715551	1.17388	0.601266	0.706386
	42	0.421146	0.606711	0.859188	0.342928	0.722081	1.17074	0.586198	0.814197		42	0.423597	0.570577	0.839458	0.344041	0.694756	1.15244	0.581641	0.694727		42	0.415368	0.595536	0.849528	0.344359	0.703762	1.15213	0.580827	0.799253
	69.5	0.381468	0.553078	0.779436	0.301272	0.662853	1.07322	0.515474	0.757443		69.5	0.416875	0.560395	0.826969	0.340429	0.680509	1.13708	0.567419	0.685867		69.5	0.414424	0.596529	0.846699	0.339317	0.707834	1.15538	0.571976	0.805337
	94	0.344904	0.506845	0.71011	0.262998	0.613889	0.98757	0.451908	0.720213		94	0.393066	0.526454	0.784612	0.327231	0.62761	1.08264	0.517618	0.656346		94	0.357659	0.519136	0.73708	0.288073	0.609954	1.01877	0.465673	0.727921
	121	0.279382	0.426339	0.584697	0.193965	0.521513	0.831597	0.336566	0.644509		121	0.340927	0.452198	0.691919	0.298314	0.511679	0.963401	0.408578	0.591759		121	0.292765	0.432589	0.617417	0.23408	0.497958	0.868336	0.342868	0.655627
	144	0.185373	0.299553	0.392175	0.100691	0.374723	0.587172	0.169519	0.510569		144	0.277528	0.361031	0.578434	0.263319	0.371717	0.818442	0.275753	0.512458		144	0.215982	0.335173	0.471212	0.15897	0.381551	0.686637	0.203741	0.565208
